# Supplementary material for: Preoperative visualization of congenital lung abnormalities: hybridizing artificial intelligence and virtual reality
Source: Eur J Cardiothorac Surg. 2023 Jan 16;63(1):ezad014. doi: 10.1093/ejcts/ezad014 (PMC10481780; doi:10.1093/ejcts/ezad014)
Supplement: ezad014_Supplementary_Data [file ezad014_Supplementary_Data.zip]

Archive with 4 entries (4 files):
- SupplementaryFigureB.png
- SupplementaryFigureC.png
- Supplementary material Revised.docx
- SupplementaryFigureA.png
